# Supplementary material for: Effectiveness, Feasibility, and Acceptability of Dynamic Elastomeric Fabric Orthoses (DEFO) for Managing Pain, Functional Capacity, and Quality of Life during Prenatal and Postnatal Care: A Systematic Review
Source: Int J Environ Res Public Health. 2019 Jul 6;16(13):2408. doi: 10.3390/ijerph16132408 (PMC6651323; doi:10.3390/ijerph16132408)
Supplement: Supplementary file 1 [file ijerph-16-02408-s001.zip]

Archive with 2 entries (2 files):
- Table S1_Comprehensive and customized search strategy used for each electronic database.docx
- Table S2_Study design, aims, participant characteristics and key data extracted.xlsx
