# Supplementary material for: Effectiveness, Feasibility, and Acceptability of Dynamic Elastomeric Fabric Orthoses (DEFO) for Managing Pain, Functional Capacity, and Quality of Life during Prenatal and Postnatal Care: A Systematic Review
Source: Int J Environ Res Public Health. 2019 Jul 6;16(13):2408. doi: 10.3390/ijerph16132408 (PMC6651323; doi:10.3390/ijerph16132408)
Supplement: Supplementary file 1 [file ijerph-16-02408-s001.zip › Table S2_Study design, aims, participant characteristics and key data extracted.xlsx]

## Sheet: Table S2
Table S2: Study design & aims, participant characteristics and key data extracted outlining the interventions, functional outcome measures, main findings and conclusions of included studies.
Authors	Study Design, Location/Setting & Study Aims	Participant Characteristics	Intervention and Control Groups	Outcome Measures and Timing of Measure	Main Findings & Conclusions Relevant to Review Aims	Critical Appraisal Score (/27)	Critical Appraisal Score Imterpretation
PRENATAL PHASE
Adamczyk A, Krug M, Schnabl S, Häfner H-M. (2013)	Study Design: RCT Location/Clinic: Germany/Clinic Aims: To investigate the effect of an optimally adjusted compression therapy regarding the reduction of oedema and subjective symptoms during pregnancy.	n= 12 Mean Age (Years): 33.4 Ethnicity: Did not state Gestational Weeks: Prenatal 16-39 weeks Main Pathology or Ailment: Clinical stages of chronic venous insufficiency C0, C1, C2, C3	Intervention: Venotrain® micro ATU • maternity Compression class 2 medical compression pantyhose • 50% microfiber, elastic knit • Standard sizing Method: Worn Daily, 4 hours minimum/day, full term. Control: Nil compression hosiery	A) Water Plethysmography B) Image 3D C) Tübingen Questionnaire D) Quality of Life scored on VAS to measure degree of symptoms (1+ to 15 minus) E) Doppler and duplex leg ultrasound of the leg veins. Timing: Baseline and 3-months postpartum A) Water Plethysmography B) Image 3D C) Tübingen Questionnaire D) Quality of Life scored on VAS to measure degree of symptoms (1+ to 15 minus) Timing: Monthly u…	Participants in the intervention group reported poorer quality of life at baseline than those allocated to the control group. At 3 months postpartum, the intervention group improved on the quality of life questionnaire despite only slightly better results in the water plethysmography.	11	Limited
Bertuit J, Van Lint CE, Rooze M, Feipel V. (2018)	Study Design: RCT Location/Clinic: Belgium/Hospital Aims: 1) To analyse pain and functional capacity during pregnancy in pregnant women with PGP. 2) To evaluate the effect pelvic belts on pain and functional capacity. 3) To compare two types of belts (narrow and flexible or wide and rigid).	n= 46 Mean Age (Years): 29-30 Ethnicity: Did not state Gestational Weeks: Prenatal 18+ weeks Main Pathology or Ailment: Pregnant women with PGP	Intervention: Group 1: Ortel-P Thusane - narrow and flexible pelvic belt that can be worn in two positions (high or low). Group 2: LombaMum Thusane - wide and rigid pelvic belt with metal reinforcements in lumbar area. Control: Nil pelvic belt.	A) Pain VAS (0-10) quantitative analysis B) Topographic representation was anlysed for qualitative analysis\ C) Quebec Back Pain Disability Scale (QBPDS) D) Diary completed by Group 1 and Group 2 to track pelvic belt use. E) Questionnaire used to obtain judgement of women on the belts. Timing: Baseline and between the 34th-week of pregnancy.	Resulted indicated there was no difference between the pelvic belts when reporting on frequency of use and level of support. At T1or T2, no difference in pain was found between the two belt groups; however, Group 1 observed a significant decrease in global pain intensity (p < .001) and SIJ pain intensity (p = .003). Group 2 found a significant decrease in spine pain intensity (p < .01) No signifi…	16	Moderate
Bey ME, Arampatzis A, Legerlotz K. (2018)	Study Design: RCT Location/Clinic: Berlin/did not state Aims: To investigate the effect of an MSB on postural stability in different trimesters of pregnancy.	n= 120 Mean Age (Years): 22-36 Ethnicity: Did not state Gestational Weeks: Prenatal 1-40 weeks Main Pathology or Ailment: Postural Stability	Intervention: Group 1: First Trimester, Group 2: Second Trimester, Group 3: Third Trimester (n= 30/group per trimester): Givereldi - flexible, elastic kidney belt made out of elastic cotton fabric (Small, Medium and Large) Method: placed on lower lumbar region and between the pubis and the umbilicus. Control (n = 30) : Nil pelvic belt.	Stability Test: i) rest postition; ii) maximum range of anterior lean; and/or iii) maximum range of posterior lean Timing: 7.5 seconds rest postural sway was measured and limits of stability for ii & iii within 10 seconds.	Postural sway did not change with pregnancy when compared to the control group. Limit of stability performance was already significantly reduced in trimester 1 (anterior direction: p = 0.005) and posterior direction: p = 0.005), before body mass significantly changed in comparison to the control group. at rest, sway area, amplitude and velocity as well as path length did not significantly differ …	15	Moderate
Cakmak B, Inanir A, Can Nacar M, Filiz B. (2014)	Study Design: Prospective, observational cohort study Location/Clinic: Turkey/Unable to determine Aims: To evaluate the effect of maternity support belts on postural balance during pregnancy.	n= 90 Mean Age (Years): 26.2-26.6 Ethnicity: Did not State Gestational Weeks: Prenatal First, Second and Third Trimester Main Pathology or Ailment: Dynamic and postural stability	Intervention: Varitex Ortopedi, Sanayi, Istanbul • Maternity support belt • Made from cotton and has flexible elastic structure • Belt sizes based on height and weight (Small (Length = 70 cm), Medium (Length = 90 cm) & Large (Length = 100 cm)) • Anterior-posterior width 15x25cm (Small), 20 x 30 cm (Medium), 25 x 35 cm (Large) Group 1: First Trimester, Group 2: Second Trimester, Group 3: Third Tri…	Biodex Balance System (version 3.1) composed of i) overall stability, ii) anterior-posterior stability index, iii) medial-lateral stability index, and iv)fall risk test. Timing: mean of 3 times 20 second-interval for each of the 4 measurements	In all trimesters, those individuals with a maternity support belt had lower falls risk test scores compared to those who did not wear a maternity belt (p<.0.05) and postural stability was enhanced for women wearing the support belt, especially in the third trimester (p< .001).	11	Limited
Cameron L, Marsden J, Watkins K, Freeman J. (2018)	Study Design: Single centred, double blinded - randomised comparative trial (RCT) Location/Clinic: Southwest of England, UK, Maternity Department of a reginal hospital Aims: To determine the relative effectiveness of a rigid pelvic orthosis (plus standard advice) compared to a customised DEFO (plus standard advice) in reducing pain in pregnant women with PGP.	n= 72 Mean Age (Years): 29 (SEROLA Group); 30 (DEFO group) Ethnicity: Did not state Gestational Weeks: Prenatal 20 to 36 weeks Main Pathology or Ailment: Intermittent PGP commenced during or aggravated by pregnancy.	Intervention: SEROLA Group • off-the-shelf rigid pelvic belt • wrapping the circumference of thepelvic girdle and fastens with Velcro tape plus an added extra-strong, double -pull elastic straps to increase tension and support Method: Worn during waking hours over 2-week study period. DEFO Group • customised DEFO (designed in the form of a pair of shorts - closed crotch used) supplied by DM Ortho…	Primary Outcome Measure: Numeric Pain Rating Scale (NPRS) Seondary Outcome Measures: Pelvic Girdle Questionnaire (PGQ) European Quality of Life 5 Dimension Short Form-36 Version 2 (SF-36) Timing: Baseline (7 days post randomisation) Primary Outcome Measure: Numeric Pain Rating Scale (NPRS) Seondary Outcome Measures: Pelvic Girdle Questionnaire European Quality of Life 5 Dimension Short Form-36 Ve…	NPRS (Day and Night): Prenatal data analysis found significant differences between groups F(1,70)=4.601, p<.05 at the timepoint in favour of the DEFO group with the SEROLA groups consistently reporting worse pain during the day and night. Conversely, postnatal results indicated no significant differences between time or groups across the time points. PGQ: For the prenatal and the postnatal peroid…	21	Strong
Carr CA. (2003)	Study Design: Prospective Pilot Study – Controlled Trial Location/Clinic: USA University Obstetric Outpatient Clinic Aims: To examine the feasibility, acceptability, and effectiveness of a support binder for low back pain in pregnancy.	n= 38 Mean Age (Years): Did not State Ethnicity: 58% White Non-Hispanic, 13% African-American, 8% Asian/Pacific Islander, 8% Latina, 13% Mixed Gestational Weeks: Prenatal 21 to 34 weeks Main Pathology or Ailment: Pregnancy-related Back pain	Intervention:The Loving Comfort lumbosacral orthosis • a wide belt that supports the low back and lower abdomen (maternity) • Sizing: XS to L Method: Worn during waking hours over 2-week study period. Control: Nil lumbosacral orthosis	Pre-intervention Questionnaire Package: demographic questionnaires, a pain in pregnancy profile (PIP). Timing: Baseline Completed Post-intervention Packet : same demographic questionnaire, Modified PIP, a taped interview. Timing: at 2-week follow up	At two-week follow-up post-intervention the seven pain variables investigated did not significantly change from one time point to the next. However, univariate analyses indicated significance for the Group-by-Time interaction reporting intervention group had fewer days (p=.03) and hours of pain (p=.04) than the control group. No significant differences from preintervention to postintervention for…	18	Moderate
Depledge J, McNair PJ, Keal-Smith C, Williams M. (2005)	Study Design: RCT Location/Clinic: New Zealand/ Outpatient’s at National Women’s Hospital Aims: To investigate the effects of exercise, advice, and pelvic support belts on the managements of symphysis pubis dysfunction during pregnancy.	n= 87 Mean Age (Years): 29.5 Ethnicity: Did not state Gestational Weeks: Prenatal any Main Pathology or Ailment: Pubic-symphysis pain	Intervention: Group 1: Lifecare Pubic Belt (Rigid Belt) + Exercise Group 2: Smiley Belt (Nonrigid belt) +Exercise • Nonrigid, wide, neoprene support belt • Sizing: XS-XL • Velcro Ends Control: Group 3: Exercise Only Method: 1-week study period frequency not stated	A) Roland-Morris Questionnaire B) Patient-Specific Functional Scale (PSFS) C) 101-point Numerical Rating Score (NRS-101) Timing: Groups 1-3 completed at baseline and end of intervention (1-week)	Significant average pain reductions measured NRS-101 for the exercise group only (31.8%) and the exercise plus a rigid belt group (29.2%). Although Groups 1-3 showed improvement in pain scores no add-on effect was demonstrated with the addition of a nonrigid or rigid belt. All three groups showed improvement PSFS after one week, observing the exercise-only group (38.6% improvement), the group rec…	23	Strong
Flack NAMS, Hay-Smith EJC, Stringer MD, Gray AR, Woodley SJ. (2015)	Study Design: Pilot Randomised Trial Location/Clinic: New Zealand/ Community & Leading Maternity Carers Aims: To determine the effectiveness, tolerance, and adherence comparing two pelvic belts.	n= 14 Mean Age (Years): 29.4 Ethnicity: Did not state Gestational Weeks: Prenatal Exact weeks not stated Main Pathology or Ailment: Pubic symphyseal pain for at least weeks	Intervention: Group 1: Smiley Belt (Nonrigid belt) for 3-weeks • Nonrigid, wide, neoprene support belt • Sizing: XS-XL • Velcro Ends Group 2: LC symphysis pubis belt (Rigid Belt, The Orthotic Center, New Zealand) for 3-weeks Control: No control group	A) Patient-Specific Functional Scale B) Pain Intensity (VAS) C) Modified Oswestry Disability Questionnaire D) Duration of DEFO use daily text message Timing: baseline, weekly phone interviews and intervention completion (3-weeks)	Pain VAS scores in preceding 24 hours were significantly more decreased in the flexible belt group when compared to the rigid belt group (p=0.049). No significant difference at follow-up between Groups 1 & 2 after adjusting for baseline (p=0.94) on PSFS. PSFS scores reduced in a desirable direction by 2.3 (Group 1) and 2.4 (Group 2) when wearing the flexible or rigid pelvic belts.	16	Moderate
Kalus SM, Kornman LH, Quinlivan JA. (2007)	Study Design: RCT Location/Clinic: Australia/Royal Women’s Hospital Aims: Primary: To determine whether the use of the BellyBra® during the second half of pregnancy is associated with changes in VAS assessments of the severity of LBP & posterior pelvic pain and the influence of pain on predefined physical activities after 3 weeks of use (Likert Scale). Secondary: To assess whether the study devic…	n= 94 Mean Age (Years): Did not state Ethnicity: English speaking Gestational Weeks: Prenatal 20-36 weeks Main Pathology or Ailment: Low back pain or posterior pelvic (sacroiliac joint) pain	Intervention: BellyBra® • nylon/spandex undergarment worn like a vest designed to provide support and assisted by shoulder straps to improve posture Control: Tubular-Form Natural (tubigrip) Generic form of support (Double-layer and extends from mid-thoracic spine to sacral spine & pelvis)	A) Back Pain VAS (0-10) B) Likert Scale (0-10) of influence of pain on 6 kinds of physical activity: sleeping, getting up from a sitting position, sitting down, sitting, walking and working and daily lives C) Satisfaction with Life Scale Timing: Baseline and endof study (at 3-weeks from initial)	No significant difference between those who wore the BellyBra® compared to those who wore tubigrip for mean pain severity using the follow up VAS scores (p=0.61). The intervention group reported significantly less impact of pain on fucntional variables compared to the control group using a Likert scale. No significant differences between the intervention and control group when examining outcomes …	17	Moderate
Kordi R, Abolhasani M, Rostami M, Hantoushzadeh S, Mansournia MA, Vasheghani-Farahani F. (2013)	Study Design: RCT Location/Clinic: Iran/Obstetric Clinic Aims: To compare the effect of lumbopelvic belt plus information, home based pelvic girdle stabilising exercises plus information and information alone on pain intensity, functional status, and quality of life of pregnant women with pelvic girdle pain.	n= 86 Mean Age (Years): 25.45-28.26 Ethnicity: Did not state Gestational Weeks: Prenatal 20-32 weeks Main Pathology or Ailment: Pelvic girdle pain	Intervention: Group 1: Nonrigid Lumbopelvic belt + Information. Wear method: Worn during waking hours, removed while sleeping for 6 weeks. Group 2: Exercise therapy + Information. Control: Group 3: Routine care no belt or exercise.	A) pain VAS B) Oswestry Disability Index C) World Health Quality of Life (WHOQOL-BREF) questionnaire Timing: Baseline, 3 and 6-weeks aftre study conduction.	A significant decrease in pain intensity in the Group 1 compared to Groups 2 & 3 (p=≤0.001) was reported. A significant decrease in disability with activities of daily living in the Group 1 versus Group 3(p=0.008). A significant increase in all components WHOQOL-BREF responses for women Group 1, except for social relation than women in Groups 2 or 3.	15	Moderate
Mendoza E & Amsler F. (2017)	Study Design: Randomised Crossover Trial Location/Clinic: Germany/8 Local Gynaecologist Clinics Aims: To assess the impact of wearing compression stockings on women’s quality of life associated with nausea and vomiting in early pregnancy.	n= 58 Mean Age (Years): 31.70 Ethnicity: German speaking and reading Gestational Weeks: Prenatal 8-14 weeks Main Pathology or Ailment: Mild to moderate Nausea and Vomiting in early pregnancy	Intervention: SIGVARIS Management AG (Winterhur, Switzerland) • 23-32 mmHG at the ankle medical calf compression stockings • Cotton Quality Group 1: Compression First: 2/52 with compression stockings followed by 2/52 without compression stockings. Group 2: Compression Second: reverse of Compression First. Wear method: During waking hours for minimum of 5 hours over a 2-weeks. Control: No control …	A) Nausea and Vomiting in Pregnancy Quality of Life questionnaire (NVPQOL) B) Chronic Venous Disease Quality of Life questionnaire (CIVIQ) Timing: Baseline, end of first 2-weeks, Baseline in new group, end of 2-weeks in new group C) Pregnancy-Unique Quantification of Emesis and Nausea questionnaire (PUQE) (completed daily)	An improvement on the quality of life for those participants that wore compression stockings, with significant desirable changes in the NVPQOL (p<0.0001) and the Chronic Venous Disease Quality of Life questionnaire (CIVIQ) (p=0.001).	17	Moderate
Mens J. (2017)	Study Design: Cross-sectional case control study Location/Clinic: The Netherlands/Clinic Aims: To objectify the influence of a pelvic belt in patients with pelvic girdle pain.	n= 86 Mean Age (Years): 37-41 Ethnicity: Did not state Gestational Weeks: Parous women & women postpartum greater than 6 months Main Pathology or Ailment: Posterior pelvic girdle pain	Intervention: With Pelvic Girdle Pain + Rafys belt or Erasmus belt (pelvic belts) * Circular belt used if no preference Method: 1-day, single appointment, 8 consecutive tests (2xASLR, and 6 x ADD Force measurements) Control: Without Pelvic Girdle Pain + Rafys belt or Erasmus belt (pelvic belts) * Circular belt used if no preference.	A) General medical questionnaire B) Numeric Rating Scale C) Quebec Back Pain Disability Scale D) 6-point Likert Scale Timing: Baseline and B, C & D repeated after E, F & G E) Active Straight Leg Raise Test F) Posterior Pelvin Pain Provocation Test G) ADD Force measurements test Timing: A-G repeated for Intervention Group with belt, without belt, increase in ADD Force & increase in ADD force by ≥2…	Participants wearing a pelvic belt during hip adduction movements were able to receive a higher adduction force with less reported pelvic girdle pain than those without a belt (p<0.00001).	16	Moderate
Nilsson-Wikmar L, Holm K, Öijerstedt R, Harms-Ringdahl K. (2005)	Study Design: RCT Location/Clinic: Sweden/2 Antenatal Clinics Aims: To compare 3 different physiotherapy approaches for women with respect to pain and activity levels in those experiencing pelvic girdle pain during pregnancy and at 3, 6 and 12 months postnatal.	n= 75 Mean Age (Years): 28.4 Ethnicity: Did not state Gestational Weeks: Prenatal up to 35 weeks Main Pathology or Ailment: Pregnant women experiencing low back pain or pelvic girdle pain	Intervention: • Rehband® (non-elastic sacroiliac belt) • Information: anatomy, body posture and ergonomic advice • Home Exercise Program (HEP): 3 exercises with ball between knees in standing, sitting and 4-point kneeling. Stretching of hamstrings, hip flexors and calf muscles • Training Program: 4 different stability and strength exercises. Lateral pulls, standing up leg press, sit-down rowing, …	Demographic questionnaires, Pain Visual Analogue Scale, Pain drawing for description of pain, Disability Rating Index (DRI) Timing: Baseline, on average gestation week 38, and 3, 6, and 12 months postpartum	For all outcome measures there were no significant differences amongst Groups 1-3 during pregnancy or postpartum periods. A significant decrease in the median pain intensity (p=0.00) and marked pain areas (range p=0.000-0.001) in Groups 1-3 from gestation week 38 to 12 months postpartum suggesting that the use of a sacroiliac belt combined with giving information about the condition is beneficial…	20	Moderate
POSTNATAL PHASE
Ghana S, Hakimi S, Mirghasfourvand M, Abbasalizadeh F, Behnampour N. (2017)	Study Design: RCT Location/Clinic: Iran/Local Hospital Aims: To investigate the effects of an abdominal binder on wound healing and consumed pain medication.	n= 176 Mean Age (Years): 26.3 Ethnicity: 14% Fars, 61%Turkmen, 14% Other Gestational Weeks: Immediate postnatal Main Pathology or Ailment: Non-emergency caesarean section with Pfannenstiel incision on the skin and Kerr incision on the uterus	Intervention: Paksaman (Abdominal Binder) + Routine Care. Method: Abdominal binder opened from 10PM - 8AM daily, Fastened for 2 days checked every 4 hours for 2 days after admission to surgical ward. Control: Routine care.	A) Demographic data questionnaire Timing: baseline B) Questionnaire to evaluate analgesic medications Timing: every 6-hours C) REEDA Scale (redness, edema, ecchymosis, discharge and approximation of wound edges) D) Patient satisfaction 5-point Likert Scale Timing C & D: Day 5 post-caesarean section	Significant difference in the immediate postnatal period for the intervention group observing less administered analgesic medications to reduce pain when compared to the control group (p=0.001). Significant improvement in wound edge healing for participants in the intervention group five days post caesarean section (p=0.007) in comparison to the control group. Patient Satisfaction questionnaire f…	18	Moderate
Gillier CM, Sparks JR, Kriner R, Anasti JN. (2016)	Study Design: RCT Location/Clinic: USA/2 Hospitals Aims: To determine whether abdominal binders effectively control pain and distress after caesarean delivery.	n= 155 Mean Age (Years): 28.0-30.1 Ethnicity: 72.9 % White, 17.4% Hispanic, 7.1% African-American Gestational Weeks: Immediate postnatal Main Pathology or Ailment: Caesarean delivery – elective or emergency with a low transverse skin incision	Intervention: Latex-free elastic material with hook & loop closure (Abdominal Binder). Method: Before leaving the operating theatre and the immediate 6 hours following Caesarean delivery, worn day and night with some unmeasured breaks allowed. Control: No abdominal binder.	A) Symptom Distress Scale B) VAS of pain Timing: A & B Postoperative day one and day two reporting on previous 6 hours midmorning C) Quantity of pain medication Timing: calculated daily. D) Change in haemoglobin levels Timing: postoperative days one and two	Abdominal binders did not demosntrate signifcant differences to control pain in the immediate postnatal phase following caesarean section deliveries for postoperative day one pain VAS or day two (p=0.33 and p=0.16, respectively). The intervention group scored lower on the pain VAS than the control group on day two postoperatively (p=0.01); however, no significant changes were observed on pain VAS…	20	Moderate
Jamieson R, Calderwood CH, Greer IA. (2007)	Study Design: Observational Study Location/Clinic: Scotland/Princess Royal Mary Hospital Aims: To observe any change in the diameter of common femoral vein (CFV) and in the blood flow velocity of CFV after application of graduated compression stockings to women in the immediate postnatal period.	n= 17 Mean Age (Years): Did not state Ethnicity: Did not state Gestational Weeks: Immediate postnatal period (day 1 or day 2 following vaginal delivery) Main Pathology or Ailment: Risk of venous thromboembolism	Intervention: Thigh-high Kendall Graduated compression stockings (Iyco Healthcare, Cornwall, UK, 18mmHg compression). Method: Day 1 or 2 post-vaginal delivery, mean of 3 consecutive measurements on each leg, rested for 30 mins then repeated after an additional 15 minutes on left leg. Control: No control group.	Ultrasound scanner with spectral Doppler and 5 MHz linear array transducer. Timing: immediate postpartum peroid, repeated on left leg 45 minutes later.	A significant decrease was found in the common femoral vein diameter with the use of graduated compression stockings (p=0.03) and a significant increase in common femoral vein blood velocity comparing pre- and post-application of the compression stockings in the immediate postnatal period. Clinically it was demonstrated that graduated compression stockings theorectivally prevent deep vein thrombo…	14	Moderate
Mens JMA, Damen L, Snijders CJ, Stam HJ. (2006)	Study Design: Observational Study Location/Clinic: The Netherlands/Outpatient Clinic Aims: To investigate the mechanical effect of different positions of a pelvic belt on the laxity of the SIJ in patients with pregnancy-related pelvic girdle pain.	n= 25 Mean Age (Years): 33.0 Ethnicity: Did not State Gestational Weeks: Restricted to 5 years postnatal Main Pathology or Ailment: Non-pregnant women with pregnancy-related pelvic gridle pain that started during pregnancy	Intervention: Rafys belt (Model 3221/3300) + Doppler Imaging of Vibrations • Applied tension of belt: range 50N – 100N. Method: 3 consecutive measurements within 5 years of pregnancy related pelvic girdle pain. Control: No pelvic belt + Doppler Imaging of Vibrations.	A) 100 mm horizontal VAS of pain B) Quebec Back Pain Disability Scale C) Colour Doppler Imaging of Vibrations to measure sacroiliac joint laxity D) Active Straight Leg Raise Test (ASLR) Timing: 3 consecutive measurements for three conditions: without a pelvic belt, with a pelvic belt low position and with a pelvic belt high position.	The non-pregnant intervention group that had experiencd pregnancy-related PGP previously & applied the pelvic belt in either a high or low position had significantly less SIJ laxity than those in the control group that did not apply a sacroiliac belt during an ASLR (p<0.001). Application of the pelvic belt in the high position significantly decreased theSIJ laxity in comparison to the low positio…	12	Limited
